# Supplementary material for: LANTERN: TCR-peptide binding prediction via large language model representations
Source: PeerJ. 2026 Mar 30;14:e20980. doi: 10.7717/peerj.20980 (PMC13045841; doi:10.7717/peerj.20980)
Supplement: Supplemental Information 1 [file peerj-14-20980-s001.zip]

Archive with 142 entries (129 files):
- LANTERN-main/
- __MACOSX/._LANTERN-main
- LANTERN-main/embeddings/
- __MACOSX/LANTERN-main/._embeddings
- LANTERN-main/.DS_Store
- __MACOSX/LANTERN-main/._.DS_Store
- LANTERN-main/analysis/
- __MACOSX/LANTERN-main/._analysis
- LANTERN-main/few-shot/
- __MACOSX/LANTERN-main/._few-shot
- LANTERN-main/few-shot-result/
- __MACOSX/LANTERN-main/._few-shot-result
- LANTERN-main/README.md
- __MACOSX/LANTERN-main/._README.md
- LANTERN-main/results/
- __MACOSX/LANTERN-main/._results
- LANTERN-main/preprocessing/
- __MACOSX/LANTERN-main/._preprocessing
- LANTERN-main/train.ipynb
- __MACOSX/LANTERN-main/._train.ipynb
- LANTERN-main/embeddings/embedding.ipynb
- __MACOSX/LANTERN-main/embeddings/._embedding.ipynb
- LANTERN-main/embeddings/embedding_few_shot.ipynb
- __MACOSX/LANTERN-main/embeddings/._embedding_few_shot.ipynb
- LANTERN-main/analysis/few_shot_analysis_NA.ipynb
- __MACOSX/LANTERN-main/analysis/._few_shot_analysis_NA.ipynb
- LANTERN-main/analysis/few_shot_analysis_val.ipynb
- __MACOSX/LANTERN-main/analysis/._few_shot_analysis_val.ipynb
- LANTERN-main/analysis/embedding_vis_with_freq.ipynb
- __MACOSX/LANTERN-main/analysis/._embedding_vis_with_freq.ipynb
- LANTERN-main/analysis/unseen_ratio.ipynb
- __MACOSX/LANTERN-main/analysis/._unseen_ratio.ipynb
- LANTERN-main/analysis/main_result.ipynb
- __MACOSX/LANTERN-main/analysis/._main_result.ipynb
- LANTERN-main/analysis/embedding_vis.ipynb
- __MACOSX/LANTERN-main/analysis/._embedding_vis.ipynb
- LANTERN-main/analysis/few_shot_analysis_RN.ipynb
- __MACOSX/LANTERN-main/analysis/._few_shot_analysis_RN.ipynb
- LANTERN-main/few-shot/.DS_Store
- __MACOSX/LANTERN-main/few-shot/._.DS_Store
- LANTERN-main/few-shot/moleformer/
- __MACOSX/LANTERN-main/few-shot/._moleformer
- LANTERN-main/few-shot-result/.DS_Store
- __MACOSX/LANTERN-main/few-shot-result/._.DS_Store
- LANTERN-main/few-shot-result/moleformer/
- __MACOSX/LANTERN-main/few-shot-result/._moleformer
- LANTERN-main/results/moleformer_only-neg-assays_summary.csv
- __MACOSX/LANTERN-main/results/._moleformer_only-neg-assays_summary.csv
- LANTERN-main/results/moleformer_only-neg-assays_3.csv
- __MACOSX/LANTERN-main/results/._moleformer_only-neg-assays_3.csv
- LANTERN-main/results/moleformer_only-neg-assays_2.csv
- __MACOSX/LANTERN-main/results/._moleformer_only-neg-assays_2.csv
- LANTERN-main/results/moleformer_only-neg-assays_0.csv
- __MACOSX/LANTERN-main/results/._moleformer_only-neg-assays_0.csv
- LANTERN-main/results/moleformer_only-neg-assays_1.csv
- __MACOSX/LANTERN-main/results/._moleformer_only-neg-assays_1.csv
- LANTERN-main/results/moleformer_only-neg-assays_4.csv
- __MACOSX/LANTERN-main/results/._moleformer_only-neg-assays_4.csv
- LANTERN-main/preprocessing/splitting_validation.ipynb
- __MACOSX/LANTERN-main/preprocessing/._splitting_validation.ipynb
- LANTERN-main/preprocessing/few_shot_split.ipynb
- __MACOSX/LANTERN-main/preprocessing/._few_shot_split.ipynb
- LANTERN-main/few-shot/moleformer/only-neg-assays/
- __MACOSX/LANTERN-main/few-shot/moleformer/._only-neg-assays
- LANTERN-main/few-shot/moleformer/only-sampled-negs/
- __MACOSX/LANTERN-main/few-shot/moleformer/._only-sampled-negs
- LANTERN-main/few-shot/moleformer/.DS_Store
- __MACOSX/LANTERN-main/few-shot/moleformer/._.DS_Store
- LANTERN-main/few-shot-result/moleformer/only-neg-assays/
- __MACOSX/LANTERN-main/few-shot-result/moleformer/._only-neg-assays
- LANTERN-main/few-shot-result/moleformer/only-sampled-negs/
- __MACOSX/LANTERN-main/few-shot-result/moleformer/._only-sampled-negs
- LANTERN-main/few-shot-result/moleformer/.DS_Store
- __MACOSX/LANTERN-main/few-shot-result/moleformer/._.DS_Store
- LANTERN-main/few-shot/moleformer/only-neg-assays/.DS_Store
- __MACOSX/LANTERN-main/few-shot/moleformer/only-neg-assays/._.DS_Store
- LANTERN-main/few-shot/moleformer/only-sampled-negs/.DS_Store
- __MACOSX/LANTERN-main/few-shot/moleformer/only-sampled-negs/._.DS_Store
- LANTERN-main/few-shot-result/moleformer/only-neg-assays/20_result.csv
- __MACOSX/LANTERN-main/few-shot-result/moleformer/only-neg-assays/._20_result.csv
- LANTERN-main/few-shot-result/moleformer/only-neg-assays/1_stats.csv
- __MACOSX/LANTERN-main/few-shot-result/moleformer/only-neg-assays/._1_stats.csv
- LANTERN-main/few-shot-result/moleformer/only-neg-assays/4_result.csv
- __MACOSX/LANTERN-main/few-shot-result/moleformer/only-neg-assays/._4_result.csv
- LANTERN-main/few-shot-result/moleformer/only-neg-assays/20_stats.csv
- __MACOSX/LANTERN-main/few-shot-result/moleformer/only-neg-assays/._20_stats.csv
- LANTERN-main/few-shot-result/moleformer/only-neg-assays/1_result.csv
- __MACOSX/LANTERN-main/few-shot-result/moleformer/only-neg-assays/._1_result.csv
- LANTERN-main/few-shot-result/moleformer/only-neg-assays/100_result.csv
- __MACOSX/LANTERN-main/few-shot-result/moleformer/only-neg-assays/._100_result.csv
- LANTERN-main/few-shot-result/moleformer/only-neg-assays/300_stats.csv
- __MACOSX/LANTERN-main/few-shot-result/moleformer/only-neg-assays/._300_stats.csv
- LANTERN-main/few-shot-result/moleformer/only-neg-assays/3_result.csv
- __MACOSX/LANTERN-main/few-shot-result/moleformer/only-neg-assays/._3_result.csv
- LANTERN-main/few-shot-result/moleformer/only-neg-assays/150_result.csv
- __MACOSX/LANTERN-main/few-shot-result/moleformer/only-neg-assays/._150_result.csv
- LANTERN-main/few-shot-result/moleformer/only-neg-assays/3_stats.csv
- __MACOSX/LANTERN-main/few-shot-result/moleformer/only-neg-assays/._3_stats.csv
- LANTERN-main/few-shot-result/moleformer/only-neg-assays/200_result.csv
- __MACOSX/LANTERN-main/few-shot-result/moleformer/only-neg-assays/._200_result.csv
- LANTERN-main/few-shot-result/moleformer/only-neg-assays/100_stats.csv
- __MACOSX/LANTERN-main/few-shot-result/moleformer/only-neg-assays/._100_stats.csv
- LANTERN-main/few-shot-result/moleformer/only-neg-assays/300_result.csv
- __MACOSX/LANTERN-main/few-shot-result/moleformer/only-neg-assays/._300_result.csv
- LANTERN-main/few-shot-result/moleformer/only-neg-assays/150_stats.csv
- __MACOSX/LANTERN-main/few-shot-result/moleformer/only-neg-assays/._150_stats.csv
- LANTERN-main/few-shot-result/moleformer/only-neg-assays/2_stats.csv
- __MACOSX/LANTERN-main/few-shot-result/moleformer/only-neg-assays/._2_stats.csv
- LANTERN-main/few-shot-result/moleformer/only-neg-assays/2_result.csv
- __MACOSX/LANTERN-main/few-shot-result/moleformer/only-neg-assays/._2_result.csv
- LANTERN-main/few-shot-result/moleformer/only-neg-assays/200_stats.csv
- __MACOSX/LANTERN-main/few-shot-result/moleformer/only-neg-assays/._200_stats.csv
- LANTERN-main/few-shot-result/moleformer/only-neg-assays/4_stats.csv
- __MACOSX/LANTERN-main/few-shot-result/moleformer/only-neg-assays/._4_stats.csv
- LANTERN-main/few-shot-result/moleformer/only-sampled-negs/1_stats.csv
- __MACOSX/LANTERN-main/few-shot-result/moleformer/only-sampled-negs/._1_stats.csv
- LANTERN-main/few-shot-result/moleformer/only-sampled-negs/4_result.csv
- __MACOSX/LANTERN-main/few-shot-result/moleformer/only-sampled-negs/._4_result.csv
- LANTERN-main/few-shot-result/moleformer/only-sampled-negs/1_result.csv
- __MACOSX/LANTERN-main/few-shot-result/moleformer/only-sampled-negs/._1_result.csv
- LANTERN-main/few-shot-result/moleformer/only-sampled-negs/15_stats.csv
- __MACOSX/LANTERN-main/few-shot-result/moleformer/only-sampled-negs/._15_stats.csv
- LANTERN-main/few-shot-result/moleformer/only-sampled-negs/15_result.csv
- __MACOSX/LANTERN-main/few-shot-result/moleformer/only-sampled-negs/._15_result.csv
- LANTERN-main/few-shot-result/moleformer/only-sampled-negs/3_result.csv
- __MACOSX/LANTERN-main/few-shot-result/moleformer/only-sampled-negs/._3_result.csv
- LANTERN-main/few-shot-result/moleformer/only-sampled-negs/10_result.csv
- __MACOSX/LANTERN-main/few-shot-result/moleformer/only-sampled-negs/._10_result.csv
- LANTERN-main/few-shot-result/moleformer/only-sampled-negs/3_stats.csv
- __MACOSX/LANTERN-main/few-shot-result/moleformer/only-sampled-negs/._3_stats.csv
- LANTERN-main/few-shot-result/moleformer/only-sampled-negs/5_result.csv
- __MACOSX/LANTERN-main/few-shot-result/moleformer/only-sampled-negs/._5_result.csv
- LANTERN-main/few-shot-result/moleformer/only-sampled-negs/5_stats.csv
- __MACOSX/LANTERN-main/few-shot-result/moleformer/only-sampled-negs/._5_stats.csv
- LANTERN-main/few-shot-result/moleformer/only-sampled-negs/2_stats.csv
- __MACOSX/LANTERN-main/few-shot-result/moleformer/only-sampled-negs/._2_stats.csv
- LANTERN-main/few-shot-result/moleformer/only-sampled-negs/2_result.csv
- __MACOSX/LANTERN-main/few-shot-result/moleformer/only-sampled-negs/._2_result.csv
- LANTERN-main/few-shot-result/moleformer/only-sampled-negs/10_stats.csv
- __MACOSX/LANTERN-main/few-shot-result/moleformer/only-sampled-negs/._10_stats.csv
- LANTERN-main/few-shot-result/moleformer/only-sampled-negs/4_stats.csv
- __MACOSX/LANTERN-main/few-shot-result/moleformer/only-sampled-negs/._4_stats.csv
