# Supplementary material for: LANTERN: TCR-peptide binding prediction via large language model representations
Source: PeerJ. 2026 Mar 30;14:e20980. doi: 10.7717/peerj.20980 (PMC13045841; doi:10.7717/peerj.20980)
Supplement: Supplemental Information 1 [file peerj-14-20980-s001.zip › LANTERN-main/README.md]

## LANTERN (Large lAnguage model-powered TCR-Enhanced Recognition Network)

This is the reporsitory for LANTERN model which is now under peer review.

![image](figures/framework.png)


The data used in the paper can be downloaded from the Google Drive: https://drive.google.com/file/d/1Mocr7_nBI0K9a92W3joRYHz5UBV2bF8F/view?usp=share_link.
