# Supplementary material for: LANTERN: TCR-peptide binding prediction via large language model representations
Source: PeerJ. 2026 Mar 30;14:e20980. doi: 10.7717/peerj.20980 (PMC13045841; doi:10.7717/peerj.20980)
Supplement: Supplemental Information 1 [file peerj-14-20980-s001.zip › LANTERN-main/results/moleformer_only-neg-assays_summary.csv]

score	metrics	experiment
0.1636118328396281	AUROC	0
0.9720602766798419	Accuracy	0
0.9917830317084236	Recall	0
0.9799516848056186	Precision	0
0.9858318614002781	F1 score	0
0.9535243499994438	AUPR	0
0.8172491075836055	AUROC	1
0.8978125794008269	Accuracy	1
0.9750671654907475	Recall	1
0.918821720099373	Precision	1
0.9461092432880184	F1 score	1
0.9809326370206117	AUPR	1
0.8930472454905044	AUROC	2
0.9668064118372379	Accuracy	2
0.9821963687643223	Recall	2
0.9838811391670661	Precision	2
0.9830380321092825	F1 score	2
0.9974381304170876	AUPR	2
0.8810325210557285	AUROC	3
0.9676111358354349	Accuracy	3
0.9935076739294154	Recall	3
0.9730396520589059	Precision	3
0.983167146381579	F1 score	3
0.9926171682538059	AUPR	3
0.7510291942040207	AUROC	4
0.9968820370691148	Accuracy	4
0.9979191438763377	Recall	4
0.9989584883201904	Precision	4
0.9984385456167746	F1 score	4
0.9996017282437397	AUPR	4
