# Supplementary material for: LANTERN: TCR-peptide binding prediction via large language model representations
Source: PeerJ. 2026 Mar 30;14:e20980. doi: 10.7717/peerj.20980 (PMC13045841; doi:10.7717/peerj.20980)
Supplement: Supplemental Information 1 [file peerj-14-20980-s001.zip › LANTERN-main/results/moleformer_only-neg-assays_3.csv]

score	metrics	experiment
0.8810325210557285	AUROC	3
0.9676111358354349	Accuracy	3
0.9935076739294154	Recall	3
0.9730396520589059	Precision	3
0.983167146381579	F1 score	3
0.9926171682538059	AUPR	3
