# Supplementary material for: LANTERN: TCR-peptide binding prediction via large language model representations
Source: PeerJ. 2026 Mar 30;14:e20980. doi: 10.7717/peerj.20980 (PMC13045841; doi:10.7717/peerj.20980)
Supplement: Supplemental Information 1 [file peerj-14-20980-s001.zip › LANTERN-main/results/moleformer_only-neg-assays_2.csv]

score	metrics	experiment
0.8930472454905044	AUROC	2
0.9668064118372379	Accuracy	2
0.9821963687643223	Recall	2
0.9838811391670661	Precision	2
0.9830380321092825	F1 score	2
0.9974381304170876	AUPR	2
