# Supplementary material for: LANTERN: TCR-peptide binding prediction via large language model representations
Source: PeerJ. 2026 Mar 30;14:e20980. doi: 10.7717/peerj.20980 (PMC13045841; doi:10.7717/peerj.20980)
Supplement: Supplemental Information 1 [file peerj-14-20980-s001.zip › LANTERN-main/results/moleformer_only-neg-assays_0.csv]

score	metrics	experiment
0.1636118328396281	AUROC	0
0.9720602766798419	Accuracy	0
0.9917830317084236	Recall	0
0.9799516848056186	Precision	0
0.9858318614002781	F1 score	0
0.9535243499994438	AUPR	0
