# Supplementary material for: LANTERN: TCR-peptide binding prediction via large language model representations
Source: PeerJ. 2026 Mar 30;14:e20980. doi: 10.7717/peerj.20980 (PMC13045841; doi:10.7717/peerj.20980)
Supplement: Supplemental Information 1 [file peerj-14-20980-s001.zip › LANTERN-main/results/moleformer_only-neg-assays_1.csv]

score	metrics	experiment
0.8172491075836055	AUROC	1
0.8978125794008269	Accuracy	1
0.9750671654907475	Recall	1
0.918821720099373	Precision	1
0.9461092432880184	F1 score	1
0.9809326370206117	AUPR	1
