# Supplementary material for: LANTERN: TCR-peptide binding prediction via large language model representations
Source: PeerJ. 2026 Mar 30;14:e20980. doi: 10.7717/peerj.20980 (PMC13045841; doi:10.7717/peerj.20980)
Supplement: Supplemental Information 1 [file peerj-14-20980-s001.zip › LANTERN-main/results/moleformer_only-neg-assays_4.csv]

score	metrics	experiment
0.7510291942040207	AUROC	4
0.9968820370691148	Accuracy	4
0.9979191438763377	Recall	4
0.9989584883201904	Precision	4
0.9984385456167746	F1 score	4
0.9996017282437397	AUPR	4
