# Supplementary material for: LANTERN: TCR-peptide binding prediction via large language model representations
Source: PeerJ. 2026 Mar 30;14:e20980. doi: 10.7717/peerj.20980 (PMC13045841; doi:10.7717/peerj.20980)
Supplement: Supplemental Information 1 [file peerj-14-20980-s001.zip › LANTERN-main/few-shot-result/moleformer/only-neg-assays/1_stats.csv]

	metrics	mean	std
0	AUPR	0.9999137877275972	5.7351368182737736e-05
1	AUROC	0.9247965577338031	0.048188620661418276
2	Accuracy	0.9986681519990098	0.00042569451048301313
3	F1 score	0.9993335959241035	0.00021318652461422546
4	Precision	0.9989352269887627	4.536253409465546e-07
5	Recall	0.9997323552735924	0.00042614814014078754
