# Supplementary material for: LANTERN: TCR-peptide binding prediction via large language model representations
Source: PeerJ. 2026 Mar 30;14:e20980. doi: 10.7717/peerj.20980 (PMC13045841; doi:10.7717/peerj.20980)
Supplement: Supplemental Information 1 [file peerj-14-20980-s001.zip › LANTERN-main/few-shot-result/moleformer/only-neg-assays/20_stats.csv]

	metrics	mean	std
0	AUPR	0.999949683846884	4.065177969931742e-05
1	AUROC	0.9566053565321477	0.035227265586307906
2	Accuracy	0.9987554512764275	0.00026157723914118746
3	F1 score	0.9993773244593005	0.00013097363335288394
4	Precision	0.998903206657402	2.870353830469918e-07
5	Recall	0.9998519199346406	0.00026186440778104537
