# Supplementary material for: LANTERN: TCR-peptide binding prediction via large language model representations
Source: PeerJ. 2026 Mar 30;14:e20980. doi: 10.7717/peerj.20980 (PMC13045841; doi:10.7717/peerj.20980)
Supplement: Supplemental Information 1 [file peerj-14-20980-s001.zip › LANTERN-main/few-shot-result/moleformer/only-neg-assays/1_result.csv]

	score	metrics	experiment
0	0.9811406713940578	AUROC	0
1	0.9987622230474068	Accuracy	0
2	0.9998265265662173	Recall	0
3	0.998935327324948	Precision	0
4	0.9993807282635621	F1 score	0
5	0.9999796537303784	AUPR	0
0	0.9608722313409439	AUROC	1
1	0.9989355118207699	Accuracy	1
2	1.0	Recall	1
3	0.9989355118207699	Precision	1
4	0.9994674724757576	F1 score	1
5	0.9999569864299034	AUPR	1
0	0.8578111456393043	AUROC	2
1	0.9987869785864587	Accuracy	2
2	0.9998513084853291	Recall	2
3	0.9989353536854094	Precision	2
4	0.9993931212147483	F1 score	2
5	0.9998328071105783	AUPR	2
0	0.9130693501835014	AUROC	3
1	0.9989355118207699	Accuracy	3
2	1.0	Recall	3
3	0.9989355118207699	Precision	3
4	0.9994674724757576	F1 score	3
5	0.9998996021699251	AUPR	3
0	0.9110893901112075	AUROC	4
1	0.9979205347196435	Accuracy	4
2	0.9989839413164155	Recall	4
3	0.9989344302919165	Precision	4
4	0.9989591851906923	F1 score	4
5	0.9998998891972004	AUPR	4
