# Supplementary material for: LANTERN: TCR-peptide binding prediction via large language model representations
Source: PeerJ. 2026 Mar 30;14:e20980. doi: 10.7717/peerj.20980 (PMC13045841; doi:10.7717/peerj.20980)
Supplement: Supplemental Information 1 [file peerj-14-20980-s001.zip › LANTERN-main/few-shot-result/moleformer/only-neg-assays/100_result.csv]

	score	metrics	experiment
0	0.9825424052857578	AUROC	0
1	0.9988268598097473	Accuracy	0
2	0.9999234068627451	Recall	0
3	0.9989032850438686	Precision	0
4	0.9994130856384608	F1 score	0
5	0.9999806320942638	AUPR	0
0	0.9812213221044231	AUROC	1
1	0.9989033689525898	Accuracy	1
2	1.0	Recall	1
3	0.9989033689525898	Precision	1
4	0.9994513836614399	F1 score	1
5	0.99997608560071	AUPR	1
0	0.9077132851687186	AUROC	2
1	0.9988523628573615	Accuracy	2
2	0.9999489379084967	Recall	2
3	0.998903313014869	Precision	2
4	0.9994258519718795	F1 score	2
5	0.9998931280725829	AUPR	2
0	0.9812046972374222	AUROC	3
1	0.9989033689525898	Accuracy	3
2	1.0	Recall	3
3	0.9989033689525898	Precision	3
4	0.9994513836614399	F1 score	3
5	0.9999789224479072	AUPR	3
0	0.930345072864417	AUROC	4
1	0.9982912958098493	Accuracy	4
2	0.9993872549019608	Recall	4
3	0.9989026973230919	Precision	4
4	0.9991449173632825	F1 score	4
5	0.9999196510189563	AUPR	4
0	0.9643571757675937	AUROC	0
1	0.9989033689525898	Accuracy	0
2	1.0	Recall	0
3	0.9989033689525898	Precision	0
4	0.9994513836614399	F1 score	0
5	0.9999597408545664	AUPR	0
0	0.8523958214584282	AUROC	1
1	0.9989033689525898	Accuracy	1
2	1.0	Recall	1
3	0.9989033689525898	Precision	1
4	0.9994513836614399	F1 score	1
5	0.9998145393517572	AUPR	1
0	0.9468844405494755	AUROC	2
1	0.9976027135242661	Accuracy	2
2	0.9986979166666666	Recall	2
3	0.9989019407558734	Precision	2
4	0.9987999182923093	F1 score	2
5	0.9999398220767705	AUPR	2
0	0.9778028338273295	AUROC	3
1	0.9989033689525898	Accuracy	3
2	1.0	Recall	3
3	0.9989033689525898	Precision	3
4	0.9994513836614399	F1 score	3
5	0.9999747235849524	AUPR	3
0	0.9310807232292142	AUROC	4
1	0.9986228354288338	Accuracy	4
2	0.999719158496732	Recall	4
3	0.9989030612244898	Precision	4
4	0.9993109432421396	F1 score	4
5	0.9999202881230123	AUPR	4
