# Supplementary material for: LANTERN: TCR-peptide binding prediction via large language model representations
Source: PeerJ. 2026 Mar 30;14:e20980. doi: 10.7717/peerj.20980 (PMC13045841; doi:10.7717/peerj.20980)
Supplement: Supplemental Information 1 [file peerj-14-20980-s001.zip › LANTERN-main/few-shot-result/moleformer/only-neg-assays/300_stats.csv]

	metrics	mean	std
0	AUPR	0.9999488831732612	4.008915823704903e-05
1	AUROC	0.9560771132580939	0.032780306890257904
2	Accuracy	0.99849021958124	0.001183764552322095
3	F1 score	0.9992441692904899	0.0005943839828839039
4	Precision	0.9989121335953288	4.483909118289989e-05
5	Recall	0.9995772058823529	0.0012294305355140768
