# Supplementary material for: LANTERN: TCR-peptide binding prediction via large language model representations
Source: PeerJ. 2026 Mar 30;14:e20980. doi: 10.7717/peerj.20980 (PMC13045841; doi:10.7717/peerj.20980)
Supplement: Supplemental Information 1 [file peerj-14-20980-s001.zip › LANTERN-main/few-shot-result/moleformer/only-neg-assays/3_stats.csv]

	metrics	mean	std
0	AUPR	0.9999397172698938	4.466311988121037e-05
1	AUROC	0.9473400355937518	0.0374924201890216
2	Accuracy	0.998699509015142	0.0003492031399567388
3	F1 score	0.9993493028979861	0.00017486789017265512
4	Precision	0.998935260417977	3.7206418785449124e-07
5	Recall	0.9997637457044674	0.00034957525868736463
