# Supplementary material for: LANTERN: TCR-peptide binding prediction via large language model representations
Source: PeerJ. 2026 Mar 30;14:e20980. doi: 10.7717/peerj.20980 (PMC13045841; doi:10.7717/peerj.20980)
Supplement: Supplemental Information 1 [file peerj-14-20980-s001.zip › LANTERN-main/few-shot-result/moleformer/only-neg-assays/100_stats.csv]

	metrics	mean	std
0	AUPR	0.9999357533225479	5.2305941057228286e-05
1	AUROC	0.9455547777492781	0.04197584239985864
2	Accuracy	0.9986712912193006	0.0004235946255358809
3	F1 score	0.9993351634815271	0.00021215809985386047
4	Precision	0.9989031142125142	4.6508939020325165e-07
5	Recall	0.9997676674836601	0.0004240596625277943
