# Supplementary material for: LANTERN: TCR-peptide binding prediction via large language model representations
Source: PeerJ. 2026 Mar 30;14:e20980. doi: 10.7717/peerj.20980 (PMC13045841; doi:10.7717/peerj.20980)
Supplement: Supplemental Information 1 [file peerj-14-20980-s001.zip › LANTERN-main/few-shot-result/moleformer/only-neg-assays/150_stats.csv]

	metrics	mean	std
0	AUPR	0.9999441625650343	4.379255396297139e-05
1	AUROC	0.952375277872777	0.03520645990954962
2	Accuracy	0.9983440021082519	0.001516228161304293
3	F1 score	0.9991707220367166	0.0007613532227090902
4	Precision	0.9989181184667573	5.788478824753276e-05
5	Recall	0.9994247004357298	0.0015756685256904943
