# Supplementary material for: LANTERN: TCR-peptide binding prediction via large language model representations
Source: PeerJ. 2026 Mar 30;14:e20980. doi: 10.7717/peerj.20980 (PMC13045841; doi:10.7717/peerj.20980)
Supplement: Supplemental Information 1 [file peerj-14-20980-s001.zip › LANTERN-main/few-shot-result/moleformer/only-neg-assays/2_stats.csv]

	metrics	mean	std
0	AUPR	0.9999416156211615	4.8604883479783185e-05
1	AUROC	0.9485536004094204	0.04112247172615673
2	Accuracy	0.9987151875232083	0.0003588272475140539
3	F1 score	0.9993571517768997	0.00017969027978623385
4	Precision	0.9989352771129759	3.8233109757669224e-07
5	Recall	0.9997794409199049	0.0003592096219104463
