# Supplementary material for: LANTERN: TCR-peptide binding prediction via large language model representations
Source: PeerJ. 2026 Mar 30;14:e20980. doi: 10.7717/peerj.20980 (PMC13045841; doi:10.7717/peerj.20980)
Supplement: Supplemental Information 1 [file peerj-14-20980-s001.zip › LANTERN-main/few-shot-result/moleformer/only-neg-assays/2_result.csv]

	score	metrics	experiment
0	0.9811406713940578	AUROC	0
1	0.9987622230474068	Accuracy	0
2	0.9998265265662173	Recall	0
3	0.998935327324948	Precision	0
4	0.9993807282635621	F1 score	0
5	0.9999796537303784	AUPR	0
0	0.9608722313409439	AUROC	1
1	0.9989355118207699	Accuracy	1
2	1.0	Recall	1
3	0.9989355118207699	Precision	1
4	0.9994674724757576	F1 score	1
5	0.9999569864299034	AUPR	1
0	0.8578111456393043	AUROC	2
1	0.9987869785864587	Accuracy	2
2	0.9998513084853291	Recall	2
3	0.9989353536854094	Precision	2
4	0.9993931212147483	F1 score	2
5	0.9998328071105783	AUPR	2
0	0.9130693501835014	AUROC	3
1	0.9989355118207699	Accuracy	3
2	1.0	Recall	3
3	0.9989355118207699	Precision	3
4	0.9994674724757576	F1 score	3
5	0.9998996021699251	AUPR	3
0	0.9110893901112075	AUROC	4
1	0.9979205347196435	Accuracy	4
2	0.9989839413164155	Recall	4
3	0.9989344302919165	Precision	4
4	0.9989591851906923	F1 score	4
5	0.9998998891972004	AUPR	4
0	0.965840717961013	AUROC	0
1	0.998910756281718	Accuracy	0
2	0.9999752180808882	Recall	0
3	0.9989354854681388	Precision	0
4	0.9994550813662597	F1 score	0
5	0.9999624013376749	AUPR	0
0	0.9784806493554395	AUROC	1
1	0.9989355118207699	Accuracy	1
2	1.0	Recall	1
3	0.9989355118207699	Precision	1
4	0.9994674724757576	F1 score	1
5	0.9999761771178535	AUPR	1
0	0.9674377109344743	AUROC	2
1	0.9988364896645624	Accuracy	2
2	0.9999008723235527	Recall	2
3	0.9989354064024164	Precision	2
4	0.9994179061962027	F1 score	2
5	0.9999635519972372	AUPR	2
0	0.9841145016874758	AUROC	3
1	0.9989355118207699	Accuracy	3
2	1.0	Recall	3
3	0.9989355118207699	Precision	3
4	0.9994674724757576	F1 score	3
5	0.9999828492320976	AUPR	3
0	0.9656796354867861	AUROC	4
1	0.9981928456492141	Accuracy	4
2	0.9992565424266455	Recall	4
3	0.9989347206738511	Precision	4
4	0.9990956056345008	F1 score	4
5	0.9999622378887663	AUPR	4
