# Supplementary material for: LANTERN: TCR-peptide binding prediction via large language model representations
Source: PeerJ. 2026 Mar 30;14:e20980. doi: 10.7717/peerj.20980 (PMC13045841; doi:10.7717/peerj.20980)
Supplement: Supplemental Information 1 [file peerj-14-20980-s001.zip › LANTERN-main/few-shot-result/moleformer/only-neg-assays/200_stats.csv]

	metrics	mean	std
0	AUPR	0.9999449814942123	4.2179056435355606e-05
1	AUROC	0.9528981150963292	0.03431165297171463
2	Accuracy	0.9984277371145852	0.0013161121545981907
3	F1 score	0.9992127963281963	0.0006608559752553651
4	Precision	0.9989143695293159	5.0132834616107854e-05
5	Recall	0.9995123570261437	0.0013673801078785497
