# Supplementary material for: LANTERN: TCR-peptide binding prediction via large language model representations
Source: PeerJ. 2026 Mar 30;14:e20980. doi: 10.7717/peerj.20980 (PMC13045841; doi:10.7717/peerj.20980)
Supplement: Supplemental Information 1 [file peerj-14-20980-s001.zip › LANTERN-main/few-shot-result/moleformer/only-neg-assays/4_stats.csv]

	metrics	mean	std
0	AUPR	0.9999366940037421	4.847151531361713e-05
1	AUROC	0.9446423508013204	0.0409973121047393
2	Accuracy	0.9986953830919669	0.0003694695728463195
3	F1 score	0.9993472332695479	0.00018502302203855626
4	Precision	0.9989352560069665	3.936848748670473e-07
5	Recall	0.9997596153846153	0.0003698632879442668
