# Supplementary material for: LANTERN: TCR-peptide binding prediction via large language model representations
Source: PeerJ. 2026 Mar 30;14:e20980. doi: 10.7717/peerj.20980 (PMC13045841; doi:10.7717/peerj.20980)
Supplement: Supplemental Information 1 [file peerj-14-20980-s001.zip › LANTERN-main/few-shot-result/moleformer/only-sampled-negs/1_stats.csv]

	metrics	mean	std
0	AUPR	0.3417049371092665	0.011654233162339843
1	AUROC	0.5139234879718076	0.012403621154522837
2	Accuracy	0.6584034819806682	0.005442363886539123
3	F1 score	0.003719733613949943	0.005137635744610888
4	Precision	0.11289666512808678	0.17184919230976262
5	Recall	0.0018996639840361943	0.0026280345502247057
