# Supplementary material for: LANTERN: TCR-peptide binding prediction via large language model representations
Source: PeerJ. 2026 Mar 30;14:e20980. doi: 10.7717/peerj.20980 (PMC13045841; doi:10.7717/peerj.20980)
Supplement: Supplemental Information 1 [file peerj-14-20980-s001.zip › LANTERN-main/few-shot-result/moleformer/only-sampled-negs/15_stats.csv]

	metrics	mean	std
0	AUPR	0.34178453391266456	0.009086059776172552
1	AUROC	0.5113341235379829	0.010765304859695608
2	Accuracy	0.659226440566143	0.004591898047569027
3	F1 score	0.0016262102897771846	0.003175031619500782
4	Precision	0.11116733055972558	0.14778813171863142
5	Recall	0.000826087577180906	0.0016173496454266112
