# Supplementary material for: LANTERN: TCR-peptide binding prediction via large language model representations
Source: PeerJ. 2026 Mar 30;14:e20980. doi: 10.7717/peerj.20980 (PMC13045841; doi:10.7717/peerj.20980)
Supplement: Supplemental Information 1 [file peerj-14-20980-s001.zip › LANTERN-main/few-shot-result/moleformer/only-sampled-negs/15_result.csv]

	score	metrics	experiment
0	0.5155771358308628	AUROC	0
1	0.6672055160582617	Accuracy	0
2	0.0	Recall	0
3	0.0	Precision	0
4	0.0	F1 score	0
5	0.3294931348861976	AUPR	0
0	0.5244525465606578	AUROC	1
1	0.6534865345361164	Accuracy	1
2	0.005278705990604872	Recall	1
3	0.17609046849757673	Precision	1
4	0.010250141056987024	F1 score	1
5	0.3470440796078958	AUPR	1
0	0.5200524789682759	AUROC	2
1	0.6563726731670254	Accuracy	2
2	0.0	Recall	2
3	0.0	Precision	2
4	0.0	F1 score	2
5	0.3548527825163847	AUPR	2
0	0.49259020145079424	AUROC	3
1	0.6551330798479087	Accuracy	3
2	0.0	Recall	3
3	0.0	Precision	3
4	0.0	F1 score	3
5	0.3292642472103024	AUPR	3
0	0.5169450770484472	AUROC	4
1	0.6598196062940286	Accuracy	4
2	0.004219613929576099	Recall	4
3	0.38839285714285715	Precision	4
4	0.008348527012762692	F1 score	4
5	0.3478704413255524	AUPR	4
0	0.49719496177827976	AUROC	0
1	0.6671890723724367	Accuracy	0
2	0.0	Recall	0
3	0.0	Precision	0
4	0.0	F1 score	0
5	0.3234468030788045	AUPR	0
0	0.5166732636947926	AUROC	1
1	0.6600046096605314	Accuracy	1
2	0.0	Recall	1
3	0.0	Precision	1
4	0.0	F1 score	1
5	0.34765146368374444	AUPR	1
0	0.5087904388246314	AUROC	2
1	0.6563771350778047	Accuracy	2
2	0.0	Recall	2
3	0.0	Precision	2
4	0.0	F1 score	2
5	0.3484279631929387	AUPR	2
0	0.5004209841165881	AUROC	3
1	0.6553525667520873	Accuracy	3
2	0.0	Recall	3
3	0.0	Precision	3
4	0.0	F1 score	3
5	0.335865639139799	AUPR	3
0	0.5269225555639511	AUROC	4
1	0.6603183486691577	Accuracy	4
2	0.0027648428405122236	Recall	4
3	0.4253731343283582	Precision	4
4	0.005493975903614458	F1 score	4
5	0.3546093381907828	AUPR	4
0	0.5225168115083424	AUROC	0
1	0.667106630809589	Accuracy	0
2	4.957120904178853e-05	Recall	0
3	0.16666666666666666	Precision	0
4	9.91129391942118e-05	F1 score	0
5	0.33982473456745266	AUPR	0
0	0.49133411909168057	AUROC	1
1	0.6597734457323499	Accuracy	1
2	4.843318641933453e-05	Recall	1
3	0.05263157894736842	Precision	1
4	9.677731539727088e-05	F1 score	1
5	0.3235183122561531	AUPR	1
0	0.5127924660727979	AUROC	2
1	0.6562866098850647	Accuracy	2
2	4.6072333563695e-05	Recall	2
3	0.125	Precision	2
4	9.211071708193249e-05	F1 score	2
5	0.3506237291986719	AUPR	2
0	0.5052097807315594	AUROC	3
1	0.6511078042328042	Accuracy	3
2	0.0016797849875215972	Recall	3
3	0.1044776119402985	Precision	3
4	0.003306409711397666	F1 score	3
5	0.34014607041393735	AUPR	3
0	0.5030190792871029	AUROC	4
1	0.6581997168537846	Accuracy	4
2	0.0023284016492845015	Recall	4
3	0.19672131147540983	Precision	4
4	0.004602329929526823	F1 score	4
5	0.3342664589044667	AUPR	4
0	0.5173096516876243	AUROC	0
1	0.6671891758105767	Accuracy	0
2	9.915716410510659e-05	Recall	0
3	0.5	Precision	0
4	0.00019827500743531276	F1 score	0
5	0.3401351802817349	AUPR	0
0	0.5059298641988702	AUROC	1
1	0.6594434381689445	Accuracy	1
2	0.0	Recall	1
3	0.0	Precision	1
4	0.0	F1 score	1
5	0.3358774915787167	AUPR	1
0	0.5224915512026838	AUROC	2
1	0.6563860610186666	Accuracy	2
2	0.0	Recall	2
3	0.0	Precision	2
4	0.0	F1 score	2
5	0.3542963550246319	AUPR	2
0	0.50073967522212	AUROC	3
1	0.6555105415460935	Accuracy	3
2	0.0	Recall	3
3	0.0	Precision	3
4	0.0	F1 score	3
5	0.3386886281897851	AUPR	3
0	0.5206139968846404	AUROC	4
1	0.6605423025633427	Accuracy	4
2	0.0	Recall	4
3	0.0	Precision	4
4	0.0	F1 score	4
5	0.34573876426091127	AUPR	4
0	0.5211125807707071	AUROC	0
1	0.667189227545009	Accuracy	0
2	0.0	Recall	0
3	0.0	Precision	0
4	0.0	F1 score	0
5	0.34237198540814373	AUPR	0
0	0.5252676274074598	AUROC	1
1	0.6564126210394572	Accuracy	1
2	0.0042627397791125754	Recall	1
3	0.2222222222222222	Precision	1
4	0.008365019011406846	F1 score	1
5	0.3488696712721933	AUPR	1
0	0.5232927173814641	AUROC	2
1	0.656042181265438	Accuracy	2
2	0.0	Recall	2
3	0.0	Precision	2
4	0.0	F1 score	2
5	0.35206433122781416	AUPR	2
0	0.4986214964060535	AUROC	3
1	0.6552836117082851	Accuracy	3
2	0.0	Recall	3
3	0.0	Precision	3
4	0.0	F1 score	3
5	0.3355972819597118	AUPR	3
0	0.5197956294733368	AUROC	4
1	0.6587197049525817	Accuracy	4
2	0.005530758781292451	Recall	4
3	0.3313953488372093	Precision	4
4	0.010879938919641154	F1 score	4
5	0.3516456797722184	AUPR	4
0	0.5106202334391055	AUROC	0
1	0.6671234459872212	Accuracy	0
2	0.0	Recall	0
3	0.0	Precision	0
4	0.0	F1 score	0
5	0.33104273770285597	AUPR	0
0	0.5129701403054676	AUROC	1
1	0.6600158170494612	Accuracy	1
2	0.0	Recall	1
3	0.0	Precision	1
4	0.0	F1 score	1
5	0.34443354000046406	AUPR	1
0	0.5082024944201365	AUROC	2
1	0.6564128558077648	Accuracy	2
2	0.0	Recall	2
3	0.0	Precision	2
4	0.0	F1 score	2
5	0.3451036613239702	AUPR	2
0	0.4867919138844358	AUROC	3
1	0.6540656795433866	Accuracy	3
2	0.0013926907746242135	Recall	3
3	0.2	Precision	3
4	0.0027661198016024416	F1 score	3
5	0.3338938446956973	AUPR	3
0	0.516279366352304	AUROC	4
1	0.6597157022615342	Accuracy	4
2	0.0005823829167677749	Recall	4
3	0.15384615384615385	Precision	4
4	0.0011603732533965094	F1 score	4
5	0.3450879215015462	AUPR	4
0	0.4991020063438991	AUROC	0
1	0.667123672343448	Accuracy	0
2	0.0	Recall	0
3	0.0	Precision	0
4	0.0	F1 score	0
5	0.3234708122810826	AUPR	0
0	0.5253416506784674	AUROC	1
1	0.6599795595410787	Accuracy	1
2	9.696969696969698e-05	Recall	1
3	0.3333333333333333	Precision	1
4	0.0001938829916145606	F1 score	1
5	0.34870715335283775	AUPR	1
0	0.5106821987356198	AUROC	2
1	0.6563401261369759	Accuracy	2
2	0.0	Recall	2
3	0.0	Precision	2
4	0.0	F1 score	2
5	0.34891351668446324	AUPR	2
0	0.5069432820265296	AUROC	3
1	0.655445216815624	Accuracy	3
2	9.608917075045643e-05	Recall	3
3	0.25	Precision	3
4	0.00019210450485063877	F1 score	3
5	0.3462741194989442	AUPR	3
0	0.5100943464797123	AUROC	4
1	0.660251128761164	Accuracy	4
2	0.0004368507911853218	Recall	4
3	0.2647058823529412	Precision	4
4	0.000872262066291917	F1 score	4
5	0.34334081275245176	AUPR	4
