# Supplementary material for: LANTERN: TCR-peptide binding prediction via large language model representations
Source: PeerJ. 2026 Mar 30;14:e20980. doi: 10.7717/peerj.20980 (PMC13045841; doi:10.7717/peerj.20980)
Supplement: Supplemental Information 1 [file peerj-14-20980-s001.zip › LANTERN-main/few-shot-result/moleformer/only-sampled-negs/3_result.csv]

	score	metrics	experiment
0	0.5155771358308628	AUROC	0
1	0.6672055160582617	Accuracy	0
2	0.0	Recall	0
3	0.0	Precision	0
4	0.0	F1 score	0
5	0.3294931348861976	AUPR	0
0	0.5244525465606578	AUROC	1
1	0.6534865345361164	Accuracy	1
2	0.005278705990604872	Recall	1
3	0.17609046849757673	Precision	1
4	0.010250141056987024	F1 score	1
5	0.3470440796078958	AUPR	1
0	0.5200524789682759	AUROC	2
1	0.6563726731670254	Accuracy	2
2	0.0	Recall	2
3	0.0	Precision	2
4	0.0	F1 score	2
5	0.3548527825163847	AUPR	2
0	0.49259020145079424	AUROC	3
1	0.6551330798479087	Accuracy	3
2	0.0	Recall	3
3	0.0	Precision	3
4	0.0	F1 score	3
5	0.3292642472103024	AUPR	3
0	0.5169450770484472	AUROC	4
1	0.6598196062940286	Accuracy	4
2	0.004219613929576099	Recall	4
3	0.38839285714285715	Precision	4
4	0.008348527012762692	F1 score	4
5	0.3478704413255524	AUPR	4
0	0.49719496177827976	AUROC	0
1	0.6671890723724367	Accuracy	0
2	0.0	Recall	0
3	0.0	Precision	0
4	0.0	F1 score	0
5	0.3234468030788045	AUPR	0
0	0.5166732636947926	AUROC	1
1	0.6600046096605314	Accuracy	1
2	0.0	Recall	1
3	0.0	Precision	1
4	0.0	F1 score	1
5	0.34765146368374444	AUPR	1
0	0.5087904388246314	AUROC	2
1	0.6563771350778047	Accuracy	2
2	0.0	Recall	2
3	0.0	Precision	2
4	0.0	F1 score	2
5	0.3484279631929387	AUPR	2
0	0.5004209841165881	AUROC	3
1	0.6553525667520873	Accuracy	3
2	0.0	Recall	3
3	0.0	Precision	3
4	0.0	F1 score	3
5	0.335865639139799	AUPR	3
0	0.5269225555639511	AUROC	4
1	0.6603183486691577	Accuracy	4
2	0.0027648428405122236	Recall	4
3	0.4253731343283582	Precision	4
4	0.005493975903614458	F1 score	4
5	0.3546093381907828	AUPR	4
0	0.5225168115083424	AUROC	0
1	0.667106630809589	Accuracy	0
2	4.957120904178853e-05	Recall	0
3	0.16666666666666666	Precision	0
4	9.91129391942118e-05	F1 score	0
5	0.33982473456745266	AUPR	0
0	0.49133411909168057	AUROC	1
1	0.6597734457323499	Accuracy	1
2	4.843318641933453e-05	Recall	1
3	0.05263157894736842	Precision	1
4	9.677731539727088e-05	F1 score	1
5	0.3235183122561531	AUPR	1
0	0.5127924660727979	AUROC	2
1	0.6562866098850647	Accuracy	2
2	4.6072333563695e-05	Recall	2
3	0.125	Precision	2
4	9.211071708193249e-05	F1 score	2
5	0.3506237291986719	AUPR	2
0	0.5052097807315594	AUROC	3
1	0.6511078042328042	Accuracy	3
2	0.0016797849875215972	Recall	3
3	0.1044776119402985	Precision	3
4	0.003306409711397666	F1 score	3
5	0.34014607041393735	AUPR	3
0	0.5030190792871029	AUROC	4
1	0.6581997168537846	Accuracy	4
2	0.0023284016492845015	Recall	4
3	0.19672131147540983	Precision	4
4	0.004602329929526823	F1 score	4
5	0.3342664589044667	AUPR	4
