# Supplementary material for: LANTERN: TCR-peptide binding prediction via large language model representations
Source: PeerJ. 2026 Mar 30;14:e20980. doi: 10.7717/peerj.20980 (PMC13045841; doi:10.7717/peerj.20980)
Supplement: Supplemental Information 1 [file peerj-14-20980-s001.zip › LANTERN-main/few-shot-result/moleformer/only-sampled-negs/3_stats.csv]

	metrics	mean	std
0	AUPR	0.3404603465448723	0.010711090922554402
1	AUROC	0.510299460035251	0.011537766681599396
2	Accuracy	0.6589155566632634	0.004976704743949526
3	F1 score	0.0021526256390641384	0.0034597849710086975
4	Precision	0.10902357526656904	0.14149577863230317
5	Recall	0.001094361741768274	0.0017647314210441501
