# Supplementary material for: LANTERN: TCR-peptide binding prediction via large language model representations
Source: PeerJ. 2026 Mar 30;14:e20980. doi: 10.7717/peerj.20980 (PMC13045841; doi:10.7717/peerj.20980)
Supplement: Supplemental Information 1 [file peerj-14-20980-s001.zip › LANTERN-main/few-shot-result/moleformer/only-sampled-negs/5_stats.csv]

	metrics	mean	std
0	AUPR	0.3420876226859578	0.009445705852045988
1	AUROC	0.5123866676465489	0.011003368361325717
2	Accuracy	0.6590580886226938	0.004707319537256245
3	F1 score	0.002069304700977816	0.0036424802908736004
4	Precision	0.10755884800231869	0.15526453546285585
5	Recall	0.0010523232740413699	0.00185573166840395
