# Supplementary material for: LANTERN: TCR-peptide binding prediction via large language model representations
Source: PeerJ. 2026 Mar 30;14:e20980. doi: 10.7717/peerj.20980 (PMC13045841; doi:10.7717/peerj.20980)
Supplement: Supplemental Information 1 [file peerj-14-20980-s001.zip › LANTERN-main/few-shot-result/moleformer/only-sampled-negs/2_stats.csv]

	metrics	mean	std
0	AUPR	0.34185258928324025	0.011341209396169276
1	AUROC	0.5119619643837281	0.01174719796575954
2	Accuracy	0.6591259142435358	0.004831485891366689
3	F1 score	0.0024092643973364176	0.004040097865120041
4	Precision	0.0989856459968792	0.1715347670782886
5	Recall	0.0012263162760693196	0.0020622457686579046
