# Supplementary material for: LANTERN: TCR-peptide binding prediction via large language model representations
Source: PeerJ. 2026 Mar 30;14:e20980. doi: 10.7717/peerj.20980 (PMC13045841; doi:10.7717/peerj.20980)
Supplement: Supplemental Information 1 [file peerj-14-20980-s001.zip › LANTERN-main/few-shot-result/moleformer/only-sampled-negs/10_stats.csv]

	metrics	mean	std
0	AUPR	0.3417250757457826	0.009002104161432331
1	AUROC	0.5114843613188391	0.011099187023518746
2	Accuracy	0.6591261905405571	0.004660895767090621
3	F1 score	0.001855303685981478	0.0033794908029546994
4	Precision	0.10142724513013737	0.14655074740008084
5	Recall	0.0009427718514142078	0.0017215526469554607
