# Supplementary material for: LANTERN: TCR-peptide binding prediction via large language model representations
Source: PeerJ. 2026 Mar 30;14:e20980. doi: 10.7717/peerj.20980 (PMC13045841; doi:10.7717/peerj.20980)
Supplement: Supplemental Information 1 [file peerj-14-20980-s001.zip › LANTERN-main/few-shot-result/moleformer/only-sampled-negs/4_stats.csv]

	metrics	mean	std
0	AUPR	0.3410820808754432	0.009846179044811455
1	AUROC	0.5110788319862352	0.010921236736234857
2	Accuracy	0.6591402434528287	0.004785431782293095
3	F1 score	0.0016243829796698695	0.0031149506835138254
4	Precision	0.10676768144992677	0.15904321137506564
5	Recall	0.0008257291645314609	0.0015884045495172575
